# Supplementary material for: Mutations in the PKM2 exon-10 region are associated with reduced allostery and increased nuclear translocation
Source: Commun Biol. 2019 Mar 15;2:105. doi: 10.1038/s42003-019-0343-4 (PMC6420622; doi:10.1038/s42003-019-0343-4)
Supplement: Supplementary file 3 — Supplementary Data 1 [file 42003_2019_343_MOESM3_ESM.xlsx]

## Sheet: Figure 1
	PKM2					KDM8
Turmor Grade	Normal	Grade 1	Grade 2	Grade 3		Normal	Grade 1	Grade 2	Grade 3
Expression level	0.92416	1.12506	1.24994	1.60553		-0.09637	0.0107	0.04531	-0.0063
	1.57797	2.51872	2.58654	1.37722		-0.03628	0.39588	0.04696	0.08791
	0.81213	2.10971	1.4643	1.11707		0.14068	0.29596	0.16935	0.16905
	0.87112	1.27079	1.45451	2.456		-0.04572	-0.19468	0.09157	0.20537
	0.08279	1.08213	0.93823	0.83275		0.26406	0.03346	0.30693	0.28806
	0.85434	-0.02306	1.32211	1.72958		0.09751	0.27516	0.02961	0.27166
	1.21536	1.65084	1.519	2.03836		-0.00323	0.22915	0.03829	0.01231
	0.79979	1.35105	2.40636	0.62137		-0.02723	0.40854	0.04946	0.04263
	0.41024	1.63249	1.40506	1.5117		0.0579	0.07008	0.19297	-0.18871
	0.98869	1.73841	1.13457	1.97202		-0.00442	-0.13048	0.20838	0.10336
	0.21995	1.27415	1.75904	2.47596		-0.03145	0.0666	0.38209	-0.04592
	0.14296	1.00923	1.57564	1.96937		-0.01911	0.15919	0.27901	-0.22243
	0.47236	2.19644	1.66353	1.25652		0.03049	-0.07107	-0.08467	0.10804
	0.9026	1.32143	1.08691	2.04278		0.13656	-0.13839	0.42597	0.11709
	1.34125	2.35193	0.76907	1.66641		-0.17376	0.2208	0.35234	-0.26029
	0.69143	2.08068	1.66	2.3326		-0.14118	0.25199	0.06258	0.07493
	0.93702	1.0639	1.24837	1.43429		-0.00394	0.5467	-0.05445	0.00617
	0.79587	1.00015	1.91313	0.63466		0.14728	0.3311	0.05843	0.03092
	0.45319	1.49631	1.85723	1.02173		0.44266	0.10657	0.19523	-0.06981
	0.9891	1.58897	1.28999	2.33657		-0.00719	0.2496	0.21295	-0.06832
	0.3446	1.40599	1.87235	1.88566		-0.04752	-0.0143	0.13342	-0.06385
	-0.22566	0.07326	1.20307	2.27259		0.31546	0.35055	-0.19855	0.04134
	0.54077	1.34425	2.32738	1.33644		0.05813	-0.03727	0.28445	0.10067
	0.69379	1.57899	2.11701	1.49144		-0.02041	0.0481	-0.01712	-0.00628
	0.95749	1.9112	1.15746	1.20485		-0.13694	0.04099	0.22508	-0.13677
	1.07192	1.42598	1.4055	1.38006		-0.02809	-0.13451	0.00589	0.26988
	1.1592	1.01948	1.8519	0.60756		0.20874	0.04476	-0.11335	-0.19539
	1.50754	1.0036	1.14195	3.46237		-0.21723	-0.01931	0.13386	0.34894
	0.7716	0.86358	0.93208	1.82474		0.04249	0.01647	-0.02697	0.20101
	1.77723	1.88961	1.76285	2.54397		0.1408	0.16627	0.10972	0.2861
	1.19088	1.35422	1.99796	2.70134		0.14658	0.04975	0.41475	-0.02311
	1.09862	1.22754	1.33038	1.7442		-0.25502	0.13462	-0.05095	0.03693
	0.90508	1.33862	1.09973	2.21075		-0.26193	0.02582	0.09566	0.08118
	0.77594	2.04041	1.40802	1.94448		0.12462	0.27932	0.19079	0.1852
	1.36745	0.90075	1.71795	2.28714		0.00917	0.13609	0.10529	0.24209
	0.19659	0.25257	1.65822	2.64141		-0.1713	0.60928	0.25193	0.30635
	0.97769	1.28344	1.75093	1.67137		-0.05132	0.29797	0.10437	-0.03159
	0.63509	1.17343	1.00749	2.46835		-0.09952	0.17512	0.1326	0.06238
	0.89955	-0.36775	1.02408	1.26204		-0.04969	0.07111	0.16739	-0.0606
	0.58121	0.86788	1.02573	1.71049		0.06322	-0.03701	0.69695	0.2626
	1.23526	1.43827	1.11615	1.91134		0.02032	-0.29491	0.05702	0.31708
	0.66373	2.15525	1.55526	1.09438		0.00071	-0.23003	0.2333	-0.18736
	0.81123	1.3508	2.22455	2.37058		0.2314	0.13621	0.0345	-0.06014
	1.07977	1.3561	1.00826	1.50756		0.11599	0.06876	0.19601	0.18528
	0.88603	1.17118	1.82266	1.919		-0.32974	0.27243	0.31357	-0.12729
	1.00703	1.72989	1.50205	2.3589		-0.07629	0.31074	0.23263	-0.03491
	0.81084	2.28267	1.32097	2.13042		0.13021	0.43486	0.10716	0.40068
	0.48379	2.06476	0.40964	-0.24558		-0.06604	0.2939	0.51375	0.13883
	0.86738	1.35639	1.15166	1.35478		-0.04678	0.12517	0.12828	-0.28294
	0.53404	1.43265	0.58351	0.62509		-0.19913	0.00765	0.25187	-0.14253
	0.98403	1.77723	1.16576	0.44253		-0.05891	0.28497	0.25909	0.29847
	0.84888	2.15494	1.33324	1.34743		0.09103	-0.20506	0.03318	0.11384
	0.42026	1.08144	1.30831	1.80814		0.49008	0.23107	0.24504	-0.06059
	1.06054	1.4825	1.75118	0.9537		-0.05604	0.18331	-0.00849	0.77724
	1.27335	2.24217	1.88705	0.99256		-0.14339	0.15983	-0.0104	0.07382
	1.1924	1.39572	0.8599	1.44478		-0.10718	0.08864	0.06212	0.01393
	0.41944	1.71558	1.66178	2.21607		0.11112	-0.02663	-0.04739	-0.03105
	0.45826	1.53626	1.24432	1.6355		0.42984	-0.09936	-0.29884	0.02299
	1.2121	1.21142	1.20191	1.76185		-0.10018	0.30336	0.28251	0.10769
	0.82446	1.15621	1.91117	1.71655		-0.01109	0.07516	0.09665	0.01994
	1.45023	1.59471	-0.03846	1.64732		-0.10525	0.03651	-0.02203	0.10268
	1.29666	1.9919	1.66909	0.61783		0.18241	-0.05981	0.01445	-0.0179
	0.55947	1.00291	1.44874	1.35546		-0.19247	0.55867	0.02915	0.14203
	0.94824	1.03373	1.02696	1.63019		-0.16542	0.17398	0.02513	0.44222
	0.37266	1.63073	0.93759	2.59752		0.15415	-0.07054	0.24654	0.00217
	1.28988	2.23223	1.85773	0.39621		-0.08889	0.05046	-0.05156	-0.03923
	0.64116	2.18427	1.53421	1.15749		0.37046	0.75073	0.11759	0.04801
	1.03525	0.46412	1.86836	1.81189		-0.2081	0.77533	0.30488	-0.06213
	0.73964	1.75166	0.74407	1.69102		-0.11193	0.07096	0.19238	0.13564
	1.33212	1.79354	1.85573	-0.34488		0.04992	0.26797	0.14343	-0.13793
	0.47355	1.5229	1.47985	2.62313		0.26079	0.31062	0.17864	-0.09222
	0.81969	0.78548	1.01469	1.9294		0.16098	0.40979	0.115	-0.01102
	0.58481	2.32927	1.16072	2.10019		0.33834	-0.19753	0.22975	0.04776
	0.7539	1.61064	0.55106	1.45031		-0.01563	-0.0988	0.25876	0.08273
	0.515	1.62843	1.86596	1.82186		0.20247	-0.09027	0.17935	-0.16397
	0.09866	1.10161	2.21142	1.52284		-0.00977	0.12424	0.10387	0.23203
	0.22252	1.58631	1.43247	1.7434		0.01225	0.16165	-0.12465	0.17289
	0.98451	1.16657	1.54126	1.18447		0.13462	-0.03008	-0.16657	-0.06867
	1.48438	-0.19683	1.27921	1.05802		0.09304	0.68195	0.16963	-0.02339
	0.17536	1.46091	2.08133	1.63364		-0.14002	0.05044	0.15377	0.1727
	0.57272	2.16084	0.05808	2.44122		-0.0079	0.05113	0.40914	0.11114
	0.87986	1.67072	2.55742	2.49408		-0.31049	-0.01388	0.24054	0.07186
	0.78963	1.9514	0.55831	1.14435		0.09091	-0.02949	0.11229	-0.02846
	0.40734	1.06539	1.16446	1.69094		-0.05023	0.13455	0.19347	-0.00129
	1.14698	1.35063	2.10777	1.33967		-0.02346	0.34432	-0.25013	-0.02609
	0.96441	2.59918	1.25485	2.01251		-0.05283	0.10048	0.38911	0.05375
	1.36504	2.18539	1.38293	3.11872		-0.05772	0.45847	0.07427	-0.02359
	0.51781	1.82488	1.95608	2.41607		-0.1004	0.06632	0.20775	-0.10487
	0.62491	0.80897	1.36031	1.22333		-0.4697	-0.41668	-0.01101	-0.10847
	0.67239	2.6491	1.70828	1.56025		0.04623	0.00572	-0.06703	-0.11766
	0.69402	2.2091	1.84152	2.72247		-0.16772	0.14278	0.64768	0.14374
	0.66213	1.94705	0.98574	1.57212		-0.31866	0.06094	0.35433	0.11477
	0.40253	1.59329	0.67671	2.91807		-0.12189	0.3006	0.29108	0.10732
	0.64128	1.8832	1.16218	1.6791		-0.18796	0.407	0.04434	-0.13595
	0.19967	1.48582	1.4409	1.30942		-0.2925	0.07034	0.20502	-0.27085
	1.11375	1.65794	1.77523	1.33511		-0.01247	0.29568	0.1769	-0.13282
	1.34773	0.82803	1.88404	1.8657		0.32493	0.3074	0.14168	0.05915
	0.65658	1.43345	1.09238	1.39697		0.18026	0.04637	0.32097	0.04812
	0.73281	1.26689	0.92236	1.91488		-0.11585	0.09614	0.35007	-0.24029
	0.71714	0.70927	1.36639	0.57595		-0.16703	0.16427	0.3236	-0.01577
	1.26654	1.34005	1.81964	0.86617		-0.13569	0.22067	-0.14595	0.2307
	0.70433	1.1286	1.82107	1.34205		0.22518	0.39069	0.06644	-0.10938
	1.04884	1.69025	0.82249	1.72913		0.03129	0.44483	0.02854	-0.10144
	0.52743	1.11111	1.06692	0.53044		-0.18985	0.16227	0.12098	0.41049
	0.90996	0.87148	1.90307	1.79436		0.06791	0.11826	0.06102	-0.02422
	0.8091	1.40324	1.39468	1.62308		0.00162	-0.21549	-0.30901	-0.21279
	1.13969	1.58571	2.58195	1.57021		-0.17406	0.02039	0.25328	0.3742
	0.48805	0.87813	1.52886	1.7391		0.36985	0.30608	-0.04943	0.15581
	0.71149	1.06122	1.20037	1.52284		0.0592	0.54319	0.11468	0.09207
	0.27765	0.47522	1.56336	1.23948		-0.07224	0.01188	0.00237	-0.11121
	0.91388	1.27998	1.34555	4.48614		-0.06983	0.30564	-0.06353	0.29885
	0.9388	1.39281	1.68879	2.16939		-0.19998	-0.12114	0.11345	0.27669
	0.84547	1.45189	1.62962	1.57848		0.12743	0.03834	0.22222	0.03862
	0.8399	0.61561	1.38449	1.37733		-0.23981	-0.17616	-0.17374	-0.30189
	0.97257	1.43367	1.32563	1.97462		-0.09094	-0.13704	-0.00118	0.13788
	1.21631	1.35223	1.74761	1.69712		0.04989	0.10633	0.12059	-0.11665
	1.66578	0.34328	1.69155	1.5205		-0.26622	0.21997	0.21703	0.11406
	1.24802	1.44844	1.02479	2.11383		-0.03522	0.2839	0.14238	-0.30977
	0.67697	1.88888	1.40225	1.58338		-0.19303	0.24953	0.08202	0.19992
	0.7232	1.32965	1.92223	2.36513		-0.34829	0.11399	0.05884	0.04779
	0.76656	0.95744	1.26904	1.16381		-0.24646	0.21896	0.00509	0.23326
	0.5666	1.90623	0.69584	1.2086		0.10367	0.10761	0.29407	-0.01925
	1.37142	2.05025	1.77088	2.17185		0.03571	0.33049	0.26294	0.11011
	0.78522	2.12255	1.59901	1.14532		0.02424	0.11113	0.49499	0.08752
	0.19555	2.18453	2.36241	3.90182		-0.23569	0.25293	0.02982	-0.11265
	0.62993	0.84449	2.28283	1.27889		-0.06041	0.11029	0.16722	0.00654
	0.96105	3.12983	2.13793	1.79518		-0.09504	-0.19769	0.09487	-0.10228
	1.03211	1.56581	1.85183	1.69297		-0.17155	0.21035	0.09008	0.08838
	0.64164	0.95824	1.9216	2.09378		0.01734	0.46659	0.11145	-0.19344
	0.46598	1.19746	2.02109	1.4934		0.11616	0.23655	-0.09198	0.20809
	1.19433	1.0723	1.06443	0.28017		-0.00517	0.19209	-0.00634	0.19577
	0.54775	1.80062	1.72035	0.65071		0.02905	0.12024	0.12237	0.00302
	-0.02869	1.25835	1.91927	0.02445		-0.08535	0.11536	0.14724	0.14692
	0.93	1.57012	1.283	2.55484		0.18447	0.07873	0.50236	-0.05796
	0.83943	0.81372	0.54354	0.45671		0.02215	0.22453	0.94558	0.15117
	0.43564	1.48582	2.04742	1.69714		-0.29427	0.15406	-0.0506	0.12096
	1.22582	0.9333	1.62339	1.88275		0.03982	0.11042	0.25892	-0.09348
	0.434	1.7693	1.82528	1.10249		-0.09202	-0.10013	0.07293	0.14948
	0.94915	2.18972	1.46973	1.99953		0.13621	0.06477	0.37898	0.23233
	0.75104	1.43727	1.67432	0.72145		-0.09506	0.05831	0.02096	0.14005
	0.62346	1.35793	1.46087	0.98434		-0.09483	-0.02087	0.21769	-0.13532
	0.87795	1.59984	1.604	2.01232		0.33649	0.34175	-0.07848	0.33444
	0.34699	0.90006	1.95207	2.22506		-0.08847	0.10902	-0.17153	0.5134
	0.14579	1.42836	1.43356	1.1644		-0.18037	0.00479	0.48091	0.03861
		1.57176	1.21806	2.36522			-0.29763	0.02348	-0.19438
		1.97522	1.9947	2.58491			0.04704	0.18659	0.07551
		0.82029	1.6422	1.44688			0.15034	0.08005	0.34593
		0.98082	1.66792	1.15674			0.31944	0.2679	0.22616
		0.96027	1.4574	2.01387			0.17308	0.02409	-0.05158
		0.54101	2.50965	1.94142			-0.0385	-0.02178	0.11689
		1.02564	1.43394	1.62102			-0.12503	0.19862	-0.08355
		2.09321	1.65772	1.88256			0.09827	0.17487	0.10046
		1.52136	1.76304	1.2161			-0.09156	0.06853	0.09348
		1.53217	1.2315	0.92231			-0.07182	-0.04537	-0.23282
		0.94987	1.68909	1.80111			0.19021	0.39828	0.05062
		1.73387	0.59322	2.98124			0.11039	0.20853	0.29117
		1.47923	1.55521	0.34234			0.3796	-0.0432	-0.21285
		1.75694	1.68383	0.97632			-0.14692	0.20743	-0.03172
		1.51286	1.54056	3.13425			0.29722	0.16363	-0.06192
		1.3157	1.44004	1.16591			0.18644	0.17272	0.07883
		0.78566	1.62936	1.82656			0.14784	0.01852	-0.08795
		0.88421	0.99675	0.906			0.29024	0.35695	-0.282
		0.92768	1.11777	1.20941			0.21778	0.44567	0.01953
		1.74691	2.36942	2.05639			0.24772	0.24805	0.13598
		1.39552	2.21217	0.97759			0.22714	0.13368	0.52392
		1.7245	2.83489	2.47891			-0.07022	0.11827	-0.15964
		1.54881	1.48137	0.27553			0.23011	0.06515	0.16219
		1.5638	1.0722	1.91048			0.32669	0.05811	0.06429
		1.51762	2.26944	0.82224			0.19958	-0.15126	-0.0155
		1.73983	2.05471	1.96657			0.05248	-0.0083	-0.07971
			1.08908	2.39099				0.13116	-0.27804
			1.03651	2.1055				0.55966	0.62614
			1.15559	1.8735				0.01733	0.42843
			2.44203	2.63844				-0.13081	0.07078
			0.65948	1.31535				0.25326	-0.07056
			1.54858	1.90741				0.0357	0.01368
			1.50742	1.00266				0.12991	-0.00548
			1.93577	1.25794				0.18715	0.03923
			2.07244	1.40422				-0.01957	-0.06747
			0.5006	2.1128				0.05478	-0.12521
			1.39571	0.63413				0.18751	0.35862
			1.80545	1.86402				0.2335	0.17022
			1.60971	2.11833				0.40676	-0.06112
			1.48161	2.49167				0.06974	0.045
			4.09074	1.05859				0.15605	0.12998
			1.53451	0.83957				0.21965	-0.00012
			1.66414	1.35978				0.13606	-0.04547
			1.27543	2.01155				0.26408	-0.06988
			0.38438	0.93753				0.19321	0.12875
			1.39787	1.10166				0.32984	0.01996
			1.06883	1.60671				-0.09689	0.39343
			1.43201	1.77276				0.0731	-0.07379
			0.8333	1.65961				-0.10525	0.05058
			1.61515	0.94575				0.85353	0.19429
			1.28392	2.26274				0.13069	-0.10195
			1.44457	0.9914				0.20836	0.10226
			2.20762	1.59381				0.10792	0.03278
			2.31802	2.63923				0.01107	-0.0745
			1.77425	1.09877				0.0247	0.09317
			1.67951	1.3822				-0.16579	0.28726
			1.56807	1.45903				-0.04777	-0.2002
			1.30222	1.48991				0.28421	0.02697
			1.37411	1.51724				0.18678	0.10731
			1.09042	1.3541				0.33109	0.04369
			1.86826	2.00278				0.23888	0.32143
			2.2645	1.29129				0.21339	-5e-05
			1.54491	1.4918				0.23733	0.11747
			1.76629	1.92484				-0.01311	0.22805
			1.58431	2.6873				0.18981	-0.09318
			2.13236	2.00248				0.08988	-0.14844
			0.88272	2.60284				-0.19284	0.02842
			2.12317	1.2429				0.07077	0.07589
			2.08123	2.18892				0.31786	0.19667
			2.09592	1.47757				0.1485	-0.01735
			0.99483	1.68726				0.1348	0.07275
			1.08213	2.12195				0.24553	0.03424
			1.84726	1.40601				-0.09746	0.42095
			1.11279	1.96963				0.22634	0.42087
			1.30759	2.29285				0.02834	0.57463
			0.74738	1.54803				0.0406	0.14582
			1.53655	0.99249				-0.09513	0.5253
			2.0143	0.79131				0.20198	-0.17389
			1.90829	1.71765				0.2436	0.25644
			1.61628	1.01975				0.17025	-0.12717
			1.76473	1.405				-0.21836	0.02591
			1.21389	1.80359				0.33497	0.11864
			1.93901	2.5617				0.01436	-0.17667
			0.4452	1.27639				0.03201	0.20024
			2.24105	1.94606				0.27538	-0.14973
			2.00262	1.0886				-0.02503	-0.09854
			2.13831	2.34243				-0.21627	0.32492
			1.90673	1.29083				-0.10649	0.05148
			1.27955	1.76563				0.31006	0.20936
			0.98959	1.32306				0.18863	0.27584
			1.10617	0.77055				0.21165	0.6863
			1.1946	1.32102				-0.08802	0.28195
			1.31725	1.683				0.18934	0.04484
			0.82908	1.66156				0.30366	-0.00679
			3.02851	0.70588				0.08169	0.38338
			2.03413	1.72889				-0.0216	0.06409
			1.55966	1.75073				0.25668	0.2258
			2.42453	1.28197				0.11985	-0.26317
			1.4718	1.9813				0.26639	0.16993
			1.43125	2.2009				0.56124	0.46779
			1.97655	2.49456				0.17072	-0.12562
			1.1385	2.0111				-0.18956	0.05118
			1.86484	1.42157				-0.02698	0.15125
			1.76975	2.02618				0.11452	-0.16642
			1.60707	2.30985				0.00081	-0.01923
			1.94344	0.01086				0.19612	0.64002
			2.30476	1.95233				0.17925	0.02992
			1.66318	1.10341				0.1266	-0.31995
			2.30724	1.65988				-0.02147	-0.05816
			1.74065	1.00335				0.07608	0.28023
			1.13582	2.26953				0.32571	0.38842
			1.31606	0.73531				0.21678	0.36903
			1.78567	0.61904				-0.04829	-0.18646
			1.4217	2.23602				0.1781	0.21683
			1.0362	1.05453				0.05991	0.16972
			1.63533	1.91297				0.62435	-0.14921
			2.33278	2.16772				0.00417	0.0632
			1.22638	2.56309				0.09047	-0.08501
			1.72068	0.79288				-0.17189	-0.08349
			1.70588	2.2517				0.37649	-0.15914
			0.91617	2.14274				0.08262	0.01697
			1.23989	1.13168				-0.12958	-0.16029
			1.74677	1.7178				0.08633	0.11465
			1.50191	2.22292				0.25518	-0.15509
			0.91913	1.28595				0.209	0.02078
			1.09239	1.81298				0.16962	0.05732
			1.59383	2.22099				0.08841	0.0271
			1.59935	2.23145				0.24503	-0.07359
			2.81015	1.09845				0.0812	0.27638
			1.01551	1.63382				0.14699	0.01289
			2.27078	1.91429				0.123	-0.03613
			1.14811	2.07842				0.05717	0.02395
			1.32471	1.10528				-0.22417	0.05125
			1.5606	2.6467				0.1828	0.03335
			1.40944	1.82199				0.42176	-0.09127
			2.29861	0.75087				0.14553	-0.15687
			0.82817	1.10822				0.39119	0.36314
			0.85257	1.99824				0.05321	0.09269
			1.6976	1.17034				0.09184	0.06054
			1.60603	2.12155				0.22252	-0.07182
			1.31616	1.66318				0.2841	-0.14548
			1.43601	2.87973				0.21367	0.08595
			1.1653	2.48978				0.05647	0.18424
			1.38604	2.1829				0.20222	-0.26593
			1.90831	1.13179				-0.08836	0.0265
			1.64119	1.80302				0.1056	0.09902
			1.49417	2.50081				-0.11847	-0.00528
			2.01764	1.55262				-0.09932	0.25738
			1.37368	1.85917				0.2937	0.11529
			0.94197	1.20013				-0.09081	0.05927
			2.33912	0.73295				-0.05319	0.11616
			2.21859	1.85142				0.26933	0.22099
			0.93076	1.54566				-0.05318	0.06772
			1.33883	3.34765				0.13699	0.21321
			2.0601	1.71924				0.32548	-0.04282
			1.38988	0.9187				0.19149	0.3067
			1.70965	2.49508				0.06012	-0.12126
			2.56409	1.58332				0.14726	-0.23254
			1.34586	1.41222				0.22349	-0.1025
			0.75528	1.41887				-0.18542	0.15357
			1.88616	2.6303				0.17691	-0.23444
			1.34319	1.11309				0.42317	0.23756
			0.35634	2.07999				0.08182	-0.11612
			1.70257	1.57279				0.41072	0.03172
			0.76217	1.46008				0.21443	0.30945
			1.11162	1.76125				0.2015	0.32664
			1.72447	2.03012				-0.08963	-0.10549
			1.85761	0.81269				0.12698	-0.01059
			4.26848	1.21895				0.15146	-0.01638
			1.67422	1.61003				0.07551	0.42407
			1.8496	1.12771				0.06218	-0.28347
			1.50489	2.30262				-0.13638	-0.01128
			1.32231	1.11456				-0.08908	0.56958
			1.87906	1.31555				0.10839	0.06789
			2.0335	1.35146				0.22106	0.15992
			1.21743	1.83066				0.26642	-0.13498
			1.75746	2.0475				-0.04666	0.10223
			1.35707	1.38096				-0.0963	-0.0897
			2.45497	1.10383				0.2174	0.11691
			1.86852	2.32262				0.20102	-0.09536
			0.22417	1.13007				0.16956	0.35597
			1.49316	1.92738				0.14665	0.15081
			2.18852	1.75713				-0.13119	0.29156
			1.8486	1.46013				0.14986	0.08757
			1.38068	0.6282				0.04414	-0.15856
			1.86218	1.39376				0.56364	0.44937
			1.96301	2.03864				0.07558	0.16374
			1.41408	1.77437				0.12402	-0.11059
			1.63264	2.61398				0.28478	-0.09539
			1.58592	0.95193				0.29116	0.20991
			0.59577	2.07265				0.3559	-0.01218
			1.24198	2.48534				-0.01683	0.12319
			0.99883	2.10079				0.12056	0.14354
			1.01352	1.53727				-0.1706	0.09604
			2.11327	1.46289				-0.05247	0.20285
			1.0968	2.66529				0.04432	0.28374
			0.49854	1.2438				-0.02088	0.15431
			2.12043	2.37301				0.09933	-0.11407
			1.7621	1.40193				0.36086	0.12482
			1.76459	-0.31161				0.61412	-0.14658
			1.99109	1.87417				0.26323	-0.08618
			0.93777	1.43474				0.0729	-0.03773
			0.74718	0.80021				-0.26332	0.00593
			1.75335	1.09471				0.09103	-0.11326
			1.45104	1.89376				-0.05618	-0.07827
			1.49536	2.60167				0.16948	-0.01903
			1.24078	2.10015				-0.09658	0.26966
			0.5579	1.51003				0.254	0.07924
			1.9331	1.99106				0.30615	0.10387
			0.65767	1.45052				0.08363	0.15164
			0.7001	2.4518				0.17731	-0.02725
			1.7641	1.79269				0.03933	0.15573
			1.98999	1.93606				0.11379	-0.02925
			0.67794	0.71677				0.05726	-0.11181
			1.09365	1.75704				0.27018	-0.1691
			1.30973	1.41823				0.37314	-0.14418
			2.37071	3.85371				-0.09464	0.30661
			1.89825	3.05905				0.27864	-0.05544
			2.20741	1.93365				0.01905	-0.05298
			1.38152	1.93366				0.20377	0.47723
			1.33887	0.80743				0.17046	0.36464
			1.27609	1.01325				0.12049	0.19323
			1.18614	1.7205				0.31055	0.11702
			2.06	1.43022				0.49299	0.39136
			0.29063	2.15671				0.62057	-0.06133
			1.84247	1.71363				0.07926	0.0449
			0.8298	0.67861				0.21828	0.33527
			1.64952	2.99445				0.23853	-0.07847
			0.8889	1.53573				0.20636	0.13885
			1.87502	2.19125				0.04178	0.20657
			1.58965	1.25492				0.16151	0.22186
			1.0683	1.98719				0.09351	0.30106
			2.19179	2.13433				-0.31827	0.03353
			1.05929	2.05307				0.11575	0.16185
			1.43385	2.18876				0.18856	-0.15481
			1.03457	1.99213				0.36503	0.10355
			1.71552	1.76581				0.11941	-0.12029
			2.25832	1.59748				0.39185	0.08687
			1.36651	1.98107				-0.03088	0.09384
			2.16154	1.60619				0.0791	0.28213
			1.66963	1.88119				0.22633	0.31551
			1.04941	2.08488				-0.16797	0.08217
			1.76538	-0.09638				0.01676	0.23094
			1.37865	2.1864				0.34764	0.15554
			1.47921	2.00104				0.33343	0.1377
			1.36818	0.93676				0.23839	0.15536
			0.91183	1.53546				0.05136	-0.08758
			2.74177	1.67104				0.1763	-0.1661
			2.29915	1.91809				0.24805	0.1616
			1.59655	1.51656				0.16243	0.10197
			1.05106	1.33963				-0.02245	-0.14978
			1.74342	-0.04016				0.21772	0.55015
			1.11553	2.40181				-0.00146	0.05444
			1.77498	0.93018				-0.09954	-0.11053
			0.91063	1.8729				0.19751	0.00489
			1.44239	1.67026				0.23638	0.03895
			0.55968	1.11788				0.12169	0.41352
			1.23055	1.57711				0.06273	-0.02526
			1.57433	1.43162				0.39736	0.25654
			0.92788	2.08748				0.40107	0.33781
			2.321	1.39932				0.33852	0.11948
			1.45364	1.25698				0.03897	-0.04964
			0.83932	0.94574				0.2581	0.07905
			1.88491	1.38022				-0.35572	0.2371
			2.16442	1.51442				0.0879	-0.14038
			1.88545	1.09451				-0.12547	0.11408
			1.76193	2.49427				0.16906	-0.10569
			0.73693	1.28916				-0.02292	-0.05647
			0.71005	0.42851				0.5568	0.03676
			1.20198	1.36188				-0.12119	0.09277
			0.70903	2.22171				0.02087	-0.08168
			1.24298	1.2743				0.08511	-0.27007
			1.05441	1.74796				0.1012	0.09968
			1.20754	0.10625				0.111	0.00084
			1.7836	1.54892				0.26082	-0.10314
			0.8824	2.87215				0.54884	-0.05276
			1.82358	0.99297				0.0289	-0.12463
			1.77555	1.201				0.02706	0.13843
			1.47604	2.5067				0.27056	0.23356
			1.50279	1.05559				-0.04576	0.32983
			1.42895	1.79206				0.00725	0.1037
			1.94762	1.73598				0.42759	0.09419
			1.39691	1.00326				-0.05523	0.2423
			1.36312	1.11433				0.23654	-0.06047
			1.85975	2.36875				0.24638	-0.06865
			1.91153	1.7973				-0.06359	-0.1603
			1.98951	1.21323				-0.06212	0.05825
			1.34462	1.06206				-0.00028	-0.03715
			0.63703	0.95117				0.22201	0.29559
			1.47867	1.65659				0.22248	0.00428
			1.33755	1.40062				0.2061	0.36974
			1.59763	1.27216				0.21585	0.03376
			1.47432	1.36685				0.23592	0.3015
			1.71227	2.45316				0.11327	0.14671
			1.7676	1.89771				0.16898	-0.0159
			1.10672	1.25631				0.15786	-0.12985
			1.21481	1.68923				0.36136	-0.06378
			2.24633	0.91511				0.02548	-0.16394
			0.71507	1.4722				0.21439	-0.01641
			0.81979	1.13586				0.05831	0.19186
			1.47331	0.98881				0.22843	0.08069
			0.72839	1.39712				0.10992	0.01188
			1.23555	1.8253				0.17518	0.37112
			0.87942	1.25499				-0.01653	0.00947
			1.63739	2.17369				0.10165	0.14819
			1.56906	1.74825				-0.22551	0.04184
			0.80239	2.88113				-0.0259	-0.05363
			1.85683	1.24941				0.29436	-0.09266
			1.40189	1.89518				-0.00088	-0.37387
			1.71354	0.78148				0.1481	0.46243
			1.2141	1.27196				0.34526	0.35697
			1.68036	2.11398				0.31193	-0.11931
			2.2481	1.91307				-0.1504	-0.04772
			1.12514	1.71793				0.15801	0.20337
			2.98542	1.97442				0.17759	0.08451
			1.34645	1.01373				0.2176	-0.16552
			0.58942	1.98793				0.06195	0.29865
			1.93502	1.6399				-0.04947	0.26059
			1.51417	1.35552				0.13776	-0.00075
			1.60177	1.76938				0.20895	0.40464
			0.97113	2.0216				-0.09352	0.09794
			2.18643	2.09124				-0.25616	-0.01749
			1.62617	2.16934				0.03851	-0.03622
			2.44777	2.45083				0.1373	0.26874
			0.98099	1.92092				0.31991	0.22888
			2.45839	1.37911				-0.05145	0.09155
			1.79261	2.46913				0.22544	0.08168
			2.36428	1.00444				0.39071	-0.09066
			1.29416	2.2268				0.05183	0.17194
			2.06151	1.33227				0.12725	0.11621
			2.08703	1.00552				0.02406	0.15769
			1.73897	2.85293				0.10065	0.07299
			1.49328	1.08222				-0.00528	0.19646
			1.35194	1.85231				0.93579	0.07783
			1.10125	1.66369				0.04848	0.13127
			1.49556	2.6467				0.07216	0.19712
			1.09576	1.983				0.24871	0.96665
			1.10154	1.98911				-0.11757	0.17085
			1.42654	1.55304				0.07952	-0.0065
			1.47047	1.51433				0.36643	0.21438
			2.01245	2.02835				-0.20171	-0.09029
			1.24822	1.90192				0.16594	0.1557
			1.68203	2.27826				0.30815	0.15867
			0.51479	0.81925				0.32349	1.15907
			1.41662	1.39952				0.00047	0.43327
			1.70178	1.15753				-0.07867	0.06446
			1.33006	1.50214				0.16953	-0.09458
			2.47848	1.80205				0.03474	0.31588
			1.39143	2.44667				0.10306	0.18815
			1.23226	1.03484				0.34637	0.10869
			2.01934	1.79809				0.27818	0.01817
			1.00898	1.54754				0.14057	-0.01709
			1.99503	1.65063				-0.10847	0.00808
			1.05328	2.39552				-0.14166	0.18361
			1.8853	2.46493				-0.28781	-0.1102
			0.61905	1.38107				0.39627	0.19992
			1.80742	1.54341				0.08748	0.11369
			1.7459	2.10907				0.00626	0.12128
			1.39323	1.39849				0.15257	0.47759
			0.88357	1.77771				0.19582	-0.09496
			1.50902	1.47732				0.34531	0.21602
			1.0849	1.75114				-0.01964	0.17135
			1.57628	0.82836				0.29102	0.23447
			2.00603	1.94599				0.1	0.15268
			0.86734	2.07913				0.56673	0.08227
			1.97802	1.02128				0.12709	0.08616
			2.36307	1.50226				-0.10446	-0.05955
			2.23664	1.71745				0.21245	-0.18431
			2.6768	0.41217				0.13875	-0.08178
			2.13225	2.34276				0.20311	0.32275
			1.64942	1.18645				0.23622	0.44962
			1.22627	-0.02681				0.03839	1.07656
			2.46711	2.41399				-0.00456	-0.05598
			2.33753	1.94318				0.24698	0.45275
			1.86478	1.67541				0.15561	0.19682
			1.3508	1.73202				0.02324	0.04011
			1.40766	0.60729				-0.02298	0.25429
			1.16602	1.04371				0.26931	-0.03153
			1.34421	0.71348				0.14359	0.1456
			1.98077	0.96679				-0.07838	0.60703
			1.7984	1.92955				0.15516	0.39086
			1.51425	2.29474				-0.0265	-0.0961
			2.12638	1.96633				0.12771	0.12092
			1.89827	5.46904				0.2002	-0.20184
			2.0537	1.29369				0.32098	0.04825
			1.60771	1.87171				0.78648	-0.18068
			1.5127	1.95535				0.18792	0.08812
			1.76642	0.27396				-0.02658	0.2901
			1.94201	1.43529				0.11486	0.20148
			0.85595	1.25965				-0.06357	0.05442
			2.21242	2.23747				0.04362	-0.12757
			1.843	1.76158				0.17305	0.02615
			1.1532	0.53956				0.68747	0.05771
			1.70206	1.29909				0.25603	0.05491
			1.7038	2.1281				0.37137	-0.06822
			2.1255	1.54935				0.12721	0.18481
			1.16568	2.05186				0.5626	0.32028
			1.59567	1.06837				-0.00917	-0.16371
			1.23091	1.43095				-0.0151	0.24132
			2.71373	1.31737				0.15699	0.02297
			1.52952	1.48662				0.7005	0.53421
			1.71349	2.3838				0.08732	0.16067
			2.41257	1.11838				0.07484	0.25794
			1.66184	0.53942				0.17155	0.61898
			1.68386	1.38004				-0.04033	0.19695
			1.12361	1.34969				0.47208	0.15531
			2.80532	1.55983				0.02608	-0.13046
			1.74338	1.26684				0.0805	0.18498
			1.42697	1.42242				-0.00742	0.12677
			1.47893	1.43972				0.08647	0.20245
			1.36538	1.2722				0.00563	0.23539
			1.41776	1.64391				-0.08868	0.33125
			0.945	1.86688				0.13184	-0.16827
			1.8448	1.82048				-0.02573	0.15347
			1.76275	1.20223				0.46805	-0.08756
			1.85911	2.85782				-0.03633	0.06692
			1.82908	1.36814				-0.11705	0.10892
			2.00051	1.83492				0.14931	-0.03525
			1.92402	0.77468				0.36849	0.07683
			0.96882	1.87754				-0.08926	0.21132
			1.87708	2.15098				-0.02545	-0.11253
			1.62916	0.95229				0.39457	0.16294
			1.18149	1.55505				0.40606	-0.11757
			2.40991	2.39472				0.41396	0.37715
			1.72657	1.86241				0.33002	0.14801
			2.61601	2.41759				0.41404	0.04046
			2.21213	1.1302				0.35122	0.00076
			1.96524	1.30848				-0.18891	-0.08285
			1.79833	1.16607				0.14701	0.12889
			1.336	1.77559				0.29012	0.1797
			0.48379	2.34892				0.00872	0.79723
			2.18552	2.1374				0.0761	0.16689
			1.85842	1.3573				-0.27156	0.037
			1.53974	1.71052				0.07609	0.07096
			1.67289	-0.05019				0.18401	0.14142
			1.38738	1.82433				0.1068	-0.03282
			0.69752	1.37405				0.09702	0.18701
			1.48118	1.35268				0.1489	-0.08837
			1.80855	0.77418				0.15198	0.16214
			2.13619	2.84567				0.14716	-0.33457
			1.09175	1.93017				-0.12295	0.01176
			2.17738	2.44961				0.34077	0.10991
			0.99975	1.07932				0.04565	0.00487
			1.38391	1.76023				0.36121	-0.04394
			1.6962	1.09529				0.04716	-0.33757
			1.12505	2.04854				0.25018	-0.10538
			1.35003	0.78258				-0.01993	0.19483
			1.09419	1.96296				-0.21054	0.23944
			0.67382	2.2636				0.06207	0.22949
			0.66828	1.75535				0.21427	0.12599
			0.64173	1.64117				0.05749	0.33856
			1.4569	1.86841				0.19855	-0.08392
			0.72184	4.14425				0.26521	0.22869
			2.53575	0.57656				-0.05276	0.2746
			0.71449	2.34085				-0.17989	0.13307
			0.92617	1.65657				-0.09663	0.13378
			2.34133	1.63145				0.58952	-0.18768
			1.03829	1.12748				0.43484	0.04732
			2.50899	1.10154				0.10649	0.06542
			2.42725	1.00372				-0.06342	0.25986
			0.77282	1.77225				-0.05036	0.0431
			1.02804	2.35298				-0.07067	-0.14563
			1.46035	0.97093				0.11685	0.1775
			2.22046	1.11002				0.26018	-0.03991
			0.79975	2.1306				0.21531	0.02446
			0.64931	1.95809				0.21831	0.11607
			1.12337	0.94769				0.2394	0.09916
			1.45313	1.41445				-0.0126	0.17328
			1.14878	1.44306				0.00324	0.32436
			1.32632	1.51172				-0.05042	-0.13518
			1.42151	1.04798				-0.18837	0.02799
			1.43982	1.18627				-6e-05	0.08087
			2.40963	1.59006				0.00823	0.2301
			0.99614	1.20753				0.25133	0.08906
			2.02052	0.47023				0.1458	0.26215
			1.90083	1.21474				-0.22534	0.18227
			0.65803	1.05318				-0.06255	-0.0357
			0.41054	1.536				-0.14257	-0.07228
			1.35603	2.36131				0.23052	0.30058
			0.72832	0.68716				-0.01124	0.24259
			1.61677	2.21176				0.03309	-0.13153
			2.58017	1.15644				-0.07134	-0.00975
			1.61173	1.4367				-0.28564	0.09083
			1.24708	2.20653				0.22126	0.09511
			1.77072	1.56244				0.07429	-0.05746
			1.58605	1.17922				-0.20571	0.03285
			1.42151	1.02885				0.16123	0.188
			2.67571	1.67538				-0.10364	0.02697
			1.31555	1.79794				0.05606	0.05622
			1.29006	2.06894				0.24633	-0.17553
			0.77456	2.24613				0.03771	0.07557
			2.01327	1.57413				0.06157	-0.0037
			2.47997	1.5358				0.35138	0.00532
			1.60693	0.61145				0.00449	0.11593
			2.04205	1.36162				-0.06086	0.09795
			0.86969	1.88134				-0.1078	0.02637
			1.07261	-0.03573				0.45915	0.07294
			1.39894	1.07477				0.06669	0.13951
			1.59581	0.60204				0.18024	0.26141
			1.74574	2.71015				0.04368	-0.17402
			1.21054	2.26964				0.11888	-0.03539
			0.81213	1.32408				0.22339	0.04107
			1.26547	2.19143				0.02508	0.21481
			1.19638	1.78281				0.07664	-0.17091
			1.85522	2.52866				0.30108	0.55701
			0.93055	1.23379				0.31124	-0.11554
			1.09113	1.02838				-0.20393	0.21417
			1.67452	2.48692				0.29471	0.06818
			0.63815	1.02187				0.19086	-0.03825
			1.52721	1.62493				0.03331	0.40485
			1.7619	1.25054				-0.01408	-0.14038
			2.32529	0.65071				0.18451	0.15703
			1.49945	1.9876				-0.17446	0.25699
			0.91669	2.74788				0.32155	0.21596
			1.62061	1.42301				0.00948	-0.11914
			1.41014	1.09054				0.10989	0.03941
			1.24212	1.09505				0.15266	-0.17724
			2.12073	3.35896				0.48873	0.14955
			1.56973	2.63124				-0.3486	0.13
			1.5333	1.94835				-0.04002	0.12864
			1.43527	1.76908				0.22043	0.2924
			1.73334	1.52585				0.16286	-0.08504
			0.89987	2.56963				-0.27088	-0.11004
			1.37383	2.45092				0.05897	-0.1134
			1.53137	1.42091				0.09812	0.15068
			1.12207	1.60904				-0.07504	0.0396
			1.1811	1.98559				0.24951	-0.20335
			1.32273	2.29338				-0.20585	-0.02885
			0.90803	1.32258				0.16621	-0.10605
			1.08047	1.42672				0.13011	0.00335
			1.06967	2.30187				0.2043	-0.12777
			1.32738	1.84267				0.13972	0.06029
			0.7892	0.73466				0.11854	-0.0706
			1.28342	1.14268				0.17345	-0.1748
			1.16989	1.64415				0.05031	-0.00625
			1.23853	1.51366				0.33345	0.1182
			0.56022	1.02308				0.53594	0.1242
			1.08019	1.98284				0.14933	-0.03389
			0.18232	0.39349				-0.21729	0.09516
			1.26907	1.94133				0.0343	0.29503
			1.62603	2.06593				-0.08931	0.15468
			1.85086	0.86752				-0.01039	0.03267
			0.68219	1.83013				0.57343	-0.07752
			1.45063	1.76541				-0.00369	0.10646
			2.08865	1.35719				-0.0845	0.21849
			1.33667	0.09459				0.19773	0.20778
			1.95537	1.66302				0.17403	0.38534
			2.35245	1.43905				0.46641	0.10168
			0.65471	1.51696				0.27943	0.09477
			0.71203	1.82073				0.24855	-0.01882
			1.18514	0.82435				0.06089	0.10455
			0.94677	1.06154				-0.1409	0.0696
			1.28798	3.27269				-0.00876	0.31225
			1.24813	1.25175				-0.29218	0.25138
			1.25979	0.79386				0.30314	0.10776
			1.33246	1.34473				-0.00419	-0.17536
			1.20429	0.54474				0.02066	-0.02336
			1.13893	0.77472				0.41381	0.05081
			1.02351	0.31383				0.0896	-0.00874
			1.68027	2.00029				0.1321	0.07681
			1.20476	1.52816				0.06729	0.32157
			1.3454	0.81946				0.05247	0.32641
			1.22977	1.15419				0.51912	0.15569
			1.53719	1.51882				-0.00892	0.26317
			1.51552	1.67737				0.12998	0.10667
			1.03148	1.26134				0.18508	-0.03897
			1.55294	2.41152				-0.07414	0.07029
			1.50895	1.59209				-0.14153	0.21569
			1.46814	2.2736				0.07872	0.10051
			1.51487	1.42757				0.2666	-0.02596
			1.49892	0.60609				0.25649	0.07861
			1.75338	1.46169				0.04208	-0.08919
			1.47789	2.05904				0.09854	-0.20112
			1.39094	0.59584				-0.04183	-0.06047
			1.42923	1.24076				-0.04384	0.01592
			1.27419	2.13029				0.11875	0.00895
			1.76794	1.33129				0.08956	-0.05985
			1.61931	0.62325				-0.13847	0.11607
			1.44995	1.12844				0.14554	-0.06824
			2.51356	1.33746				0.22904	0.20204
			0.83685	2.25049				0.15868	0.72426
			1.03546	1.70979				0.05866	0.18991
			1.02314	1.51577				0.0274	0.21391
			2.00787	1.5875				-0.01793	-0.30036
			2.06444	1.49491				0.01354	0.21298
			2.95478	2.16805				-0.25002	0.22906
			1.77266	1.67758				0.23115	0.29251
			2.27828	1.99348				0.36773	-0.04879
			1.77976	0.6277				0.28956	0.04394
			0.74465	2.08401				-0.05749	0.14712
			2.02673	2.02891				0.13492	-0.048
			1.84124	1.56842				0.28737	0.16683
			2.83338	2.24035				0.12206	-0.11845
			2.37196	1.6082				-0.02523	-0.16798
			1.35418	2.49535				0.1152	0.03382
			1.78081	0.94924				-0.08666	0.37733
			2.17895	1.66431				0.0736	-0.23385
			2.05853	1.59894				-0.33833	-0.10943
			1.55933	2.09862				0.20819	-0.04999
			1.67781	1.23017				0.0331	0.19561
			2.87378	-0.06019				0.12691	0.15828
			1.77286	2.89446				0.23065	0.09126
			1.96656	2.2075				0.06857	0.07795
			1.8782	2.93738				0.15279	0.0313
			2.06391	1.04974				0.02659	0.52344
			1.31861	1.66992				0.18756	-0.05841
			1.1158	1.84037				0.28606	0.11732
			1.20879	2.48955				0.07789	-0.07674
			1.58184	2.83204				0.18741	-0.07354
			1.44751	1.81999				-0.0315	0.09255
			1.39389	0.29616				-0.00283	0.50825
			0.59508	1.19861				0.15391	0.16903
			0.82937	1.92312				0.21552	-0.12819
			1.19533	1.17813				0.36888	-0.03675
			2.37899	3.12168				0.14627	-0.04246
			1.11672	1.47803				0.08252	0.05684
			1.66378	1.62615				0.13554	0.07442
			0.79669	2.45884				-0.19255	0.57029
			2.07487	1.92857				0.56018	0.06442
			2.03627	2.42947				-0.03003	0.25007
			2.0104	1.01379				0.07693	0.27953
			1.73543	2.32713				-0.02484	0.18947
			1.53857	2.0089				0.20931	0.10789
			2.21308	1.67709				0.12589	0.15505
			1.32358	1.94092				0.19394	-0.23063
			1.05825	1.22379				0.05375	-0.00909
			1.9898	1.59061				0.38859	0.34555
			1.88395	1.68565				0.09317	0.11688
			1.3195	1.48095				-0.02533	-0.10123
			0.76492	1.52027				0.24272	0.22687
			1.50144	2.17402				0.0076	0.1931
				2.65257					-0.29179
				1.34057					0.37947
				1.88161					-0.08081
				1.55316					-0.09361
				2.06165					-0.04023
				1.03057					-0.20138
				1.85506					0.26168
				2.20493					0.22962
				1.89742					0.01001
				0.80489					-0.14889
				2.16597					-0.00316
				2.03507					0.00696
				1.16439					0.03775
				1.02684					0.02567
				0.48876					-0.0764
				1.75467					0.43599
				2.75437					-0.0905
				2.23624					-0.01694
				2.28883					-0.33709
				1.18882					0.24803
				1.15307					0.02753
				1.68796					0.0116
				1.47163					0.07986
				1.02129					0.13217
				1.61859					0.07439
				1.88057					-0.16311
				1.34393					0.12946
				-0.09701					0.14917
				2.42898					-0.00652
				0.97071					0.665
				2.54148					0.15075
				2.1762					0.00515
				1.97823					-0.21954
				1.04447					0.08386
				2.56097					0.19016
				1.89153					0.0872
				0.77512					-0.07869
				1.28414					0.05183
				2.44701					-0.15059
				1.60044					0.39878
				1.13969					0.64731
				2.02848					0.07471
				2.07408					0.17173
				0.96627					0.06402
				0.47809					0.02414
				2.58072					0.12081
				0.92238					0.41954
				1.52583					-0.03331
				2.28677					0.04916
				2.30161					-0.08961
				1.98755					-0.01778
				1.51356					-0.10785
				2.50082					-0.152
				0.88565					0.04582
				1.65604					0.06006
				2.13941					-0.09605
				2.0922					-0.25076
				2.41448					-0.02618
				0.30708					0.13683
				1.51456					0.22083
				2.5188					-0.09952
				2.20304					-0.0093
				0.69509					0.06698
				1.40993					0.23078
				1.73413					0.24931
				2.26017					-0.06388
				2.27811					0.13023
				1.50123					0.01318
				1.55336					0.48211
				2.24685					-0.10541
				1.6189					0.18139
				1.7317					0.08149
				1.36794					0.65491
				2.11906					-0.13478
				1.76286					-0.00206
				1.58675					-0.21137
				3.12062					-0.3596
				1.4521					0.06484
				1.54415					0.20089
				2.0377					-0.06679
				1.32886					-0.36574
				2.89085					-0.00935
				1.53029					-0.07439
				1.92205					0.053
				1.26251					0.20835
				1.43227					-0.224
				2.08823					-0.08531
				2.37533					0.07261
				2.27474					-0.23042
				0.60178					-0.235
				1.55665					0.39474
				2.22458					-0.14555
				1.99319					0.00351
				1.20032					0.21528
				1.18269					0.18692
				2.16829					-0.20776
				1.29378					0.28336
				1.45063					0.04983
				1.61909					0.02611
				1.05817					0.24151
				1.77181					0.00354
				1.17179					0.21625
				0.80426					-0.14966
				1.16555					0.15799
				1.21056					0.31582
				1.62104					0.25126
				1.54889					0.442
				1.23972					0.39809
				2.39266					-0.04429
				1.02083					-0.18113
				1.58126					0.14876
				0.89382					-0.00526
				1.77438					-0.06183
				0.63602					0.0927
				1.04499					0.40118
				2.19817					-0.04812
				1.6929					0.35086
				0.68705					0.1898
				1.58397					-0.06559
				0.01436					0.03211
				0.53599					-0.19095
				0.6125					-0.15959
				1.34833					0.06846
				1.90585					0.26298
				2.20756					0.3991
				1.82153					-0.01865
				2.52266					0.26813
				2.19843					0.07919
				1.4505					0.14089
				2.14398					-0.10968
				1.46177					-0.00596
				1.93548					-0.14624
				0.81681					0.16771
				1.85378					-0.06863
				0.68508					0.09545
				2.30139					-0.21927
				0.43481					0.20784
				1.32859					0.35529
				2.66477					0.39047
				1.117					0.41381
				1.0152					-0.19882
				1.5047					0.05613
				1.20998					0.04315
				2.61893					0.22699
				1.339					-0.02377
				1.58452					0.46409
				1.67974					0.18805
				2.91136					-0.05123
				1.31228					0.19046
				2.01183					0.08149
				1.77166					0.41826
				1.48539					-0.04737
				2.25632					0.03068
				1.61137					0.12559
				1.45246					0.21458
				1.62584					0.06114
				0.25025					0.03377
				0.58556					0.18827
				1.48247					-0.17331
				1.43817					0.51369
				1.47602					0.16212
				1.84225					-0.20014
				1.91658					-0.11592
				2.24674					0.18616
				2.0119					0.18935
				1.18483					-0.19703
				1.97355					0.14383
				1.39632					-0.19412
				1.86967					-0.21434
				1.19581					-0.02649
				1.81667					0.17897
				1.39094					-0.00183
				1.76652					0.00443
				1.19583					0.24325
				0.95731					0.06442
				2.71728					-0.09628
				2.39736					-0.00874
				1.39124					-0.11367
				1.6669					0.05596
				1.26569					0.15636
				2.18914					0.08007
				1.62091					0.48615

## Sheet: Figure 2
WT-FBP	Ka (mM)
Effector (μM)	Mean	SD	n
0.0001	0.7826	0.06395	3
0.019531	0.7304	0.06584	3
0.078125	0.3739	0.04602	3
2.5	0.09517	0.0197	3
50	0.07241	0.008449	3
500	0.07174	0.005558	3
2000	0.07281	0.00613	3
WT-Ser
Effector (μM)	Mean	SD	n
0.0001	0.7468	0.06523	3
0.0195	0.7119	0.06477	3
1.95	0.7426	0.08766	3
31.25	0.4633	0.08199	3
125	0.7067	0.05741	3
500	0.601	0.05572	3
1000	0.7393	0.07721	3
2000	0.5133	0.07424	3
WT-Phe
Effector (μM)	Mean	SD	n
0.0001	0.7461	0.07671	3
0.0195	0.7377	0.04259	3
0.078125	0.7504	0.05952	3
62.5	1.442	0.08227	3
250	2.771	0.2332	3
1000	5.464	0.4755	3
5000	7.35	0.8385	3
H391Y-FBP
Effector (μM)	Mean	SD	n
0.0001	0.1695	0.01316	3
0.078125	0.1424	0.0111	3
0.3125	0.07257	0.00586	3
1.25	0.05578	0.00318	3
2.5	0.04505	0.003894	3
10	0.04381	0.006821	3
50	0.0537	0.002919	3
100	0.05763	0.003444	3
1000	0.05508	0.003223	3
2000	0.0544	0.00473	3
H391Y-Ser
Effector (μM)	Mean	SD	n
0.0001	0.1677	0.008018	3
0.0195	0.1547	0.009833	3
31.25	0.136	0.01023	3
62.5	0.1354	0.01457	3
125	0.1159	0.01061	3
500	0.1212	0.01241	3
2000	0.1126	0.00953	3
H391Y-Phe
Effector (μM)	Mean	SD	n
0.0001	0.1993	0.01611	3
0.0195	0.1928	0.01111	3
1.95	0.2016	0.005262	3
7.8125	0.2011	0.005601	3
125	0.252	0.01689	3
500	0.5134	0.03716	3
1000	0.7389	0.06302	3
5000	1.033	0.1221	3
R399E-FBP
Effector (μM)	Mean	SD	n
0.0001	0.3556	0.08077	3
0.019531	0.3582	0.0573	3
2.5	0.176	0.01916	3
100	0.08396	0.007183	3
1000	0.08203	0.004787	3
2000	0.1004	0.005816	3
R399E-Ser
Effector (μM)	Mean	SD	n
0.0001	0.3416	0.04599	3
0.004875	0.3255	0.02652	3
0.019531	0.2958	0.01724	3
31.25	0.2851	0.01842	3
1000	0.3088	0.04356	3
2000	0.2853	0.02809	3
R399E-Phe
Effector (μM)	Mean	SD	n
0.0001	0.3421	0.01244	3
0.004875	0.4091	0.01843	3
1.95	0.3789	0.01643	3
7.8125	0.4569	0.02915	3
31.25	0.6482	0.05347	3
125	1.08	0.1161	3
500	1.494	0.1789	3
1000	1.577	0.2127	3
5000	1.534	0.202	3

## Sheet: Figure 6b
		Nuclear translocation (%)
		Replicates
	Protein expression	1	2	3
	WT	19.2418	14.6977	12.5072
	R399E	20.1666	22.6796	22.4266
	H391Y	21.1091	15.9295	13.4444
	G415R	21.4408	25.081	21.1091
	KDM8 + WT	23.7624	18.705	23.0088
	KDM8 + R399E	38.7097	32.7273	35.2273
	KDM8 + H391Y	37.7778	30	32.0312
	KDM8 + G415R	40	48.7805	47.2222

## Sheet: Figure 6d
		Relative HRE Promoter Activity
		Replicates
	Protein expression	1	2	3
	WT	0.919326	1.08067	1.07988
	R399E	1.75503	1.83202	1.38746
	H391Y	1.62872	1.69506	1.64718
	G415R	2.20732	1.64092	2.42572
	KDM8 + WT	2.6482	2.57829	2.01514
	KDM8 + R399E	2.68944	2.89804	2.6817
	KDM8 + H391Y	3.72759	2.86946	3.05684
	KDM8 + G415R	3.54102	2.71304	3.2194

## Sheet: Figure 7a
			Cell Number (×105)
				WT			R399E			H391Y			G415R
		Replicates	1	2	3	1	2	3	1	2	3	1	2	3
	Day	0	1.8	1.8	1.8	1.8	1.8	1.8	1.8	1.8	1.8	1.8	1.8	1.8
		1	1.98	1.98	2.19	2.11	1.99	2.08	2.09	2.05	2.11	2.08	2.14	2.22
		2	2.35	2.21	2.18	2.23	2.17	2.32	2.23	2.17	2.32	2.21	2.54	2.37
		3	2.91	2.68	2.45	2.85	3.25	3.325	2.85	3.25	3.325	3.65	3.78	3.27
		4	3.95	3.28	3.48	5.42	4.56	4.37	4.36	5.11	4.98	5.75	4.98	6.11
		5	5.41	5.18	4.77	7.07	6.45	6.87	6.03	6.55	6.32	8.42	7.79	8.23

## Sheet: Figure 7c
		Cell Migration (OD570 nm)
		Replicates
	Protein expression	1	2	3	4
	EV	0.103	0.178	0.156	0.189
	WT	0.231	0.201	0.193	0.217
	R399E	0.419	0.422	0.441	0.393
	H391Y	0.488	0.518	0.477	0.507
	G415R	0.439	0.478	0.502	0.431

## Sheet: Supp Fig 4
	Mean fluoresencse intensity of nuclear PKM2
	KDM8 (-)	15.56	18.175	15.866	17.895	15.193	21.214	21.285
	KDM8 (+)	27.173	26.818	34.829	30.438	40.29	54.386	23.069
