# Supplementary material for: Mutations in the PKM2 exon-10 region are associated with reduced allostery and increased nuclear translocation
Source: Commun Biol. 2019 Mar 15;2:105. doi: 10.1038/s42003-019-0343-4 (PMC6420622; doi:10.1038/s42003-019-0343-4)
Supplement: Supplementary file 4 — Supplementary Data 2 [file 42003_2019_343_MOESM4_ESM.txt]

>PKM2-WT
CTTTGACCGGCTCCATTCCCTCTAGATAATTTTGTTTAACTTTAAGAAGGAGATATACCATGGGCAGCAGCCATCATCAT
CATCATCACAGCAGCGGCCTGGTGCCGCGCGGCAGCCATATGGCTAGCATGACTGGTGGACAGCAAATGGGTCGCGGATC
CATGTCGAAGCCCCATAGTGAAGCCGGGACTGCCTTCATTCAGACCCAGCAGCTGCACGCAGCCATGGCTGACACATTCC
TGGAGCACATGTGCCGCCTGGACATTGATTCACCACCCATCACAGCCCGGAACACTGGCATCATCTGTACCATTGGCCCA
GCTTCCCGATCAGTGGAGACGTTGAAGGAGATGATTAAGTCTGGAATGAATGTGGCTCGTCTGAACTTCTCTCATGGAAC
TCATGAGTACCATGCGGAGACCATCAAGAATGTGCGCACAGCCACGGAAAGCTTTGCTTCTGACCCCATCCTCTACCGGC
CCGTTGCTGTGGCTCTAGACACTAAAGGACCTGAGATCCGAACTGGGCTCATCAAGGGCAGCGGCACTGCAGAGGTGGAG
CTGAAGAAGGGAGCCACTCTCAAAATCACGCTGGATAACGCCTACATGGAAAAGTGTGACGAGAACATCCTGTGGCTGGA
CTACAAGAACATCTGCAAGGTGGTGGAAGTGGGCAGCAAGATCTACGTGGATGATGGGCTTATTTCTCTCCAGGTGAAGC
AGAAAGGTGCCGACTTCCTGGTGACGGAGGTGGAAAATGGTGGCTCCTTGGGCAGCAAGAAGGGTGTGAACCTTCCTGGG
GCTGCTGTGGACTTGCCTGCTGTGTCGGAGAAAGACATCCAGGATCTGAAGTTTGGGGTCGAGCAGATGTTGATATGGTG
TTTGCGTCATTCATCCGCAAGGCATCTGATGTCCATGAAGTTAGGAAGGTCCTGGGAGAGAAGGGAAAGAACATCAAGAT
TATCAGCAAAATCGAGAATCATGAGGGGGTTCGGAGGTTTGATGAAATCCTGAGGCCAGTGATGGGATCATGGTGGCTCG
TGTGATCTAGCATTGAGATTCCTGCAGAGGAGTTCTTCTTGCTCAGAAGATGATGATTGACGTGCATCGAGCTGGAGCTG
TCATCTGTGCTACTCGATGCTGGAAGCATGATCAGAGTCCCGTCATCGGACTGAGGACAGTTATTGTGTTCCCAAATGTA

>PKM2-R399E
CCGATACGAGCTGGTAGCCTGTCATCTGTGCTACTCAGATGCTGGAGAGCATGATCAAGAAGCCCCGCCCCACTCGGGCT
GAAGGCAGTGATGTGGCCAATGCAGTCCTGGATGGAGCCGACTGCATCATGCTGTCTGGAGAAACAGCCAAAGGGGACTA
TCCTCTGGAGGCTGTGCGCATGCAGCACCTGATTGCCCGTGAGGCAGAGGCTGCCATCTACCACTTGCAATTATTTGAGG
AACTCGAGCGCCTGGCGCCCATTACCAGCGACCCCACAGAAGCCACCGCCGTGGGTGCCGTGGAGGCCTCCTTCAAGTGC
TGCAGTGGGGCCATAATCGTCCTCACCAAGTCTGGCAGGTCTGCTCACCAGGTGGCCAGATACCGCCCACGTGCCCCCAT
CATTGCTGTGACCCGGAATCCCCAGACAGCTCGTCAGGCCCACCTGTACCGTGGCATCTTCCCTGTGCTGTGCAAGGACC
CAGTCCAGGAGGCCTGGGCTGAGGACGTGGACCTCCGGGTGAACTTTGCCATGAATGTTGGCAAGGCCCGAGGCTTCTTC
AAGAAGGGAGATGTGGTCATTGTGCTGACCGGATGGCGCCCTGGCTCCGGCTTCACCAACACCATGCGTGTTGTTCCTGT
GCCGTGAGAATTCTAGATCTTGAGACAAATGGCAGTATTCATCCACAATTTTAAAAGAAAAGGGGGGATTGGGGGGTACA
GTGCAGGGGAAAGAATAGTAGACATAATAGCAACAGACATACAAACTAAAGAATTACAAAAACAAATTACAAAAATTCAA
AATTTTCGGGTTTATTACAGGGACAGCAGAGATCCACTTTGGCGCCGGCTCGAGGGGGCCCGGGTTGCGCCTTTTCCAAA
GCAGCCCTGGGTTTGCGCAGGGACGCGGCTGCTCTGGGCGTGGTTCCCGGGAAACGCAGCGGCGCCGACCCTGGGTCTCG
CACATTCTTCACGTCCGTTCGCAGCGTCACCCGGATCTTCGCGCTACCCTTGTGGGCCCCCCGGCGACGCTTCCTGCTCC
GCCCCTAAGTCGGGAGTTCCTTGCGTTCGCGGCGTGCGACGTGACAAACGAGCCGCACGTCTCACTAGTACCTCGCAGAC
GACAGCGCAGGGAGCCATGCAGCCGCGACGCATGGGCTGGTGGTCATACGCTGCCTCACAGGGCGCGCCCGAGAACACCG
GCCGA

>PKM2-H391Y
CATGCATCCACGCGTTGGGAGCTCTCCCATATGGTCGACCTGCAGGCGGCCGCGAATTCACTAGTGATTAAAGGATCCTC
ACGGCACAGGAACAACACGCATGGTGTTGGTGAAGCCGGAGCCAGGGCGCCATCCGGTCAGCACAATGACCACATCTCCC
TTCTTGAAGAAGCCTCGGGCCTTGCCAACATTCATGGCAAAGTTCACCCGGAGGTCCACGTCCTCAGCCCAGGCCTCCTG
GACTGGGTCCTTGCACAGCACAGGGAAGATGCCACGGTACAGGTGGGCCTGACGAGCTGTCTGGGGATTCCGGGTCACAG
CAATGATGGGGGCACGTGGGCGGTATCTGGCCACCTGGTGAGCAGACCTGCCAGACTTGGTGAGGACGATTATGGCCCCA
CTGCAGCACTTGAAGGAGGCCTCCACGGCACCCACGGCGGTGGCTTCTGTGGGGTCGCTGGTAATGGGCGCCAGGCGGCG
GAGTTCCTCAAATAATTGCAAATAGTAGATGGCAGCCTCTGCCTCACGGGCAATCAGGTGCTGCATGCGCACAGCCTCCA
GAGGATAGTCCCCTTTGGCTGTTTCTCCAGACAGCATGATGCAGTCGGCTCCATCCAGGACTGCATTGGCCACATCACTG
CCTTCAGCCCGAGTGGGGCGGGGCTTCTTGATCATGCTCTCCAGCATCTGAGTAGCACAGATGACAGGCTTCCCAGCTCG
GTTGCACCGTCCAATCATCATCTTCTGAGCAAGGAAGACCTTCTCTGCAGGAATCTCAATGCCTAGATCACCACGAGCCA
CCATGATCCCATCACTGGCCTCCAGGATTTCATCAAACCTCCGAACCCCCTCATGATTCTCGATTTTGCTGATAATCTTG
ATGTTCTTTCCCTTCTCTCCCAGGACCTTCCTAACTTCATGGACATCAGATGCCTTGCGGATGAATGACGCAACACCATA
TCAACATCCTGCTCGACCCCAAACTTCAGATCCTGGATGTCCTTCTCCGACACAGCAGCAAGTCCACAGCAGCCCCAGGA
AGGTTCACACCCTTCTTGCTGCCCAGAGCCACCATTTTCACTCGTCACCAGAGTCCGCACTTCTGCTCACTGAGAGAATA
GCCATCATCACGTAGATCTGCTGCCCACTTCCACCACCTTGCAGAAT

>PKM2-G415R
CCGGTACGAGCTGGTAGCCTGTCATCTGTGCTACTCAGATGCTGGAGAGCATGATCAAGAAGCCCCGCCCCACTCGGGCT
GAAGGCAGTGATGTGGCCAATGCAGTCCTGGATGGAGCCGACTGCATCATGCTGTCTGGAGAAACAGCCAAAGGGGACTA
TCCTCTGGAGGCTGTGCGCATGCAGCACCTGATTGCCCGTGAGGCAGAGGCTGCCATCTACCACTTGCAATTATTTGAGG
AACTCCGCCGCCTGGCGCCCATTACCAGCGACCCCACAGAAGCCACCGCCGTGCGTGCCGTGGAGGCCTCCTTCAAGTGC
TGCAGTGGGGCCATAATCGTCCTCACCAAGTCTGGCAGGTCTGCTCACCAGGTGGCCAGATACCGCCCACGTGCCCCCAT
CATTGCTGTGACCCGGAATCCCCAGACAGCTCGTCAGGCCCACCTGTACCGTGGCATCTTCCCTGTGCTGTGCAAGGACC
CAGTCCAGGAGGCCTGGGCTGAGGACGTGGACCTCCGGGTGAACTTTGCCATGAATGTTGGCAAGGCCCGAGGCTTCTTC
AAGAAGGGAGATGTGGTCATTGTGCTGACCGGATGGCGCCCTGGCTCCGGCTTCACCAACACCATGCGTGTTGTTCCTGT
GCCGTGAGAATTCTAGATCTTGAGACAAATGGCAGTATTCATCCACAATTTTAAAAGAAAAGGGGGGATTGGGGGGTACA
GTGCAGGGGAAAGAATAGTAGACATAATAGCAACAGACATACAAACTAAAGAATTACAAAAACAAATTACAAAAATTCAA
AATTTTCGGGTTTATTACAGGGACAGCAGAGATCCACTTTGGCGCCGGCTCGAGGGGGCCCGGGTTGCGCCTTTTCCAAA
GCAGCCCTGGGTTTGCGCAGGGACGCGGCTGCTCTGGGCGTGGTTCCCGGGAAACGCAGCGGCGCCGACCCTGGGTCTCG
CACATTCTTCACGTCCGTTCGCAGCGTCACCCGGATCTTCGCCGCTACCCTTGTGGGCCCCCCGGCGACGCTTCCTGCTC
CGCCCCTAAGTCGGGATGTTCCTTGCGGTTCGCGGCGTGCGACGTGACAAACGAAGCCGCACGTCTCACTAGTACCCTCG
CAGACGACAGCGCAGGGAGCATTGCAGCCGCGACGCATGGGCTGTGGACAATACGCTGCCTCACAGCCGCCGAAAGCACG
GCCAGA
